# Supplementary material for: Prediction of the Post-Pubertal Mandibular Length and Y Axis of Growth by Using Various Machine Learning Techniques: A Retrospective Longitudinal Study
Source: Diagnostics (Basel). 2023 Apr 26;13(9):1553. doi: 10.3390/diagnostics13091553 (PMC10178146; doi:10.3390/diagnostics13091553)
Supplement: Supplementary file 1 [file diagnostics-13-01553-s001.zip]

Archive with 8 entries (8 files):
- Supp_Figure 1.tif
- Supp_Figure 2.tif
- Supp_Figure 3.tif
- Supp_Figure 4.tif
- Supp_Table_1.xlsx
- Supp_Table_2.xlsx
- Supp_Table_3.xlsx
- Supp_Table_4.xlsx
