# Supplementary material for: Prediction of the Post-Pubertal Mandibular Length and Y Axis of Growth by Using Various Machine Learning Techniques: A Retrospective Longitudinal Study
Source: Diagnostics (Basel). 2023 Apr 26;13(9):1553. doi: 10.3390/diagnostics13091553 (PMC10178146; doi:10.3390/diagnostics13091553)
Supplement: Supplementary file 1 [file diagnostics-13-01553-s001.zip › Supp_Table_1.xlsx]

## Sheet: Sheet1
Supplemental Table 1. Description of the cephalometric measurements.
	Measurement	Description
Maxilla to Cranial Base
	SNA (º)	Sella (S)–nasion (N)–A-point (A) angle: the relative anteroposterior position of the maxilla to the cranial base
	SN-Palatal Plane (º)	Angle between the sella-nasion and palatal plane
	SN-Occ Plane (º)	Angle between the sella-nasion and Occlusal plane
	A-N Perpendicular (mm)	Distance from A-point to the plane drawn perpendicularly from nasion to the Frankfort horizontal plane
Mandible to Cranial Base
	SNB (º)	Sella–nasion–B-point angle: the relative anteroposterior position of the mandible to the cranial base
	SNPg (º)	Sella–nasion–Pogonion angle: the relative anteroposterior position of the chin to the cranial base
	FMA (MP-FH) (º)	Angle between Go-Gn and Frankfort horizontal plane
	SN - MP (º)	Angle between Go-Gn and Sella - Nasion
	Mand Plane to Occ Plane (º)	Angle between Mandibular plane and occlusal plane
	B-N Perpendicular (mm)	Distance from B point to the plane drawn perpendicularly from nasion to the Frankfort horizontal plane
	Pog-N Perpendicular (mm)	Distance from pogonion (Pog) to the plane drawn perpendicularly from nasion to the Frankfort horizontal plane
	Y axis of growth (SGn-SN) (º)	Angle between the Sella-gnathion and SN plane
Maxilla to Mandible
	ANB (º)	Relative position of the maxilla to the mandible
	Palatal-Mand Angle (PP-MP) (º)	Angle between the ANS-PNS and Go-Gn lines
	Wits Appraisal (mm)	Distance between the projections of points A and B on the occlusal plane
	Maxillary length (mm)	Linear distance from ANS to PNS
	Mandibular length (mm)	Linear distance from Condylion to Gnathion
Cranial Base
	Ba-S-N (º)	Angular measurement from Nasion to Sella to Basion
Upper Incisors to Maxilla
	U1 - SN (º)	Angular measurement determines the inclination of the central incisor relative to the anterior cranial base
	U1 - NA (º)	Angle between upper incisor to NA line
	U1 - NA (mm)	Distance from upper incisor to NA line
	U1 - Palatal Plane (º)	Angular measurement determines the inclination of the central incisor relative to the palatal plane
	U1 Protrusion (mm)	Distance from upper incisor to A - Po line
Lower Incisors to Mandible
	L1 - MP (º)	Angle between line through long axis of lower incisor and Mandibular Plane
	L1 - NB (º)	Angle between lower incisor to NB line
	L1 - NB (mm)	Distance from lower incisor to NB line
	L1 Protrusion (mm)	Distance from lower incisor to A - Po line
	Holdaway Ratio	Ratio of the linear distance from the labial surface of the mandibular central incisor to the NB line over the linear distance of the chin to the same line
Incisors to each other
	Interincisal Angle (º)	Angle between U1(Root tip to incisal edge) and L1 (Root tip to incisal edge)
	Overjet (mm)	Distance sagittal between the incisal edges of the mandibular and maxillary incisors on the occlusal plane
	Overbite (mm)	Distance vertically between the incisal edges of the mandibular and maxillary incisors in maximum intercuspation
Facial proportions (Hard tissue)
	Upper Face Height (mm)	N-ANS
	Lower Face Height (mm)	ANS-Me
	UFH (%)	N-ANS/(N-ANS+ANS-Me)
	LFH (%)	ANS-Me/(N-ANS+ANS-Me)
	Posterior Face Height (mm)	Co-Go
	PFH: AFH (%)	Co-Go : N-Me
Profile
	Convexity (º)	NA-APo
	Facial Angle (º)	FH-NPo
