# Supplementary material for: Prediction of the Post-Pubertal Mandibular Length and Y Axis of Growth by Using Various Machine Learning Techniques: A Retrospective Longitudinal Study
Source: Diagnostics (Basel). 2023 Apr 26;13(9):1553. doi: 10.3390/diagnostics13091553 (PMC10178146; doi:10.3390/diagnostics13091553)
Supplement: Supplementary file 1 [file diagnostics-13-01553-s001.zip › Supp_Table_2.xlsx]

## Sheet: Sheet1
Supplemental Table 2. Intra-examiner repeatability of the cephalometric measurements.
Measurement	ICC
SNA (°)	0.97
SN-Palatal Plane (°)	0.91
SN-Occ Plane (º)	0.91
A-N Perpendicular (mm)	0.82
SNB (°)	0.95
SNPg (°)	0.95
FMA (MP-FH) (°)	0.90
SN - MP (°)	0.94
Mand Plane to Occ Plane (°)	0.91
B-N Perpendicular (mm)	0.79
Pog-N Perpendicular (mm)	0.80
Y axis of growth (SGn-SN) (°)	0.93
ANB (°)	0.97
Palatal-Mand Angle (PP-MP) (°)	0.98
Wits Appraisal (mm)	0.96
Maxillary length (ANS-PNS) (mm)	0.93
Mandibular length (Co-Gn) (mm)	0.99
Ba-S-N (°)	0.87
U1 - SN (°)	0.91
U1 - NA (°)	0.85
U1 - NA (mm)	0.94
U1 - Palatal Plane (°)	0.90
U1 Protrusion (U1-APo) (mm)	0.98
L1 - MP (°)	0.95
L1 - NB (°)	0.95
L1 - NB (mm)	0.97
L1 Protrusion (L1-APo) (mm)	0.96
Interincisal Angle (U1-L1) (°)	0.95
Upper Face Height (N-ANS) (mm)	0.92
Lower Face Height (ANS-Me) (mm)	0.99
UFH (N-ANS/(N-ANS+ANS-Me)) (%)	0.91
LFH (ANS-Me/(N-ANS+ANS-Me)) (%)	0.91
Posterior Face Height (Ar-Go) (mm)	0.96
PFH:AFH (Co-Go : N-Me) (%)	0.91
Convexity (NA-APo) (°)	0.97
Facial Angle (FH-NPo) (°)	0.79
Overjet (mm)	0.88
Overbite (mm)	0.93
Holdaway Ratio (L1-NB:Pg-NB) (%)	0.61
