# Supplementary material for: Prediction of the Post-Pubertal Mandibular Length and Y Axis of Growth by Using Various Machine Learning Techniques: A Retrospective Longitudinal Study
Source: Diagnostics (Basel). 2023 Apr 26;13(9):1553. doi: 10.3390/diagnostics13091553 (PMC10178146; doi:10.3390/diagnostics13091553)
Supplement: Supplementary file 1 [file diagnostics-13-01553-s001.zip › Supp_Table_3.xlsx]

## Sheet: Sheet1
Table 3. Descriptive statistics of the cephalometric variables at T1, T2 and T3.
	T1				T2				T3
Measurement	Mean	SD	Min	Max	Mean	SD	Min	Max	Mean	SD	Min	Max
SNA (°)	80.17	3.65	72.3	91.7	80.47	3.65	70.4	91	80.34	4.12	70.7	94.2
SN-Palatal Plane (°)	7.38	3.30	-2.7	21	7.42	3.33	-5.6	15.9	7.38	3.31	-1.5	14.7
SN-Occ Plane (º)	17.82	3.74	9	28.4	16.32	3.67	6.4	28.5	14.97	4.01	3.2	25.2
A-N Perpendicular (mm)	-1.37	4.00	-12.8	9.4	-1.56	4.49	-12.3	9	-2.02	5.17	-17.4	9.5
SNB (°)	77.60	3.05	68.2	86.8	78.22	3.17	69.6	86.4	78.69	3.26	71.1	88.6
SNPg (°)	78.51	3.06	69.7	87.1	79.37	3.19	69.8	87.4	80.10	3.25	71.3	89.5
FMA (MP-FH) (°)	27.46	5.65	15.1	51.6	27.04	5.69	9.8	47.7	26.39	6.30	11.4	49.9
SN - MP (°)	33.36	4.88	21.7	52.1	32.27	4.96	17.5	44.9	31.30	5.19	17.5	44.3
Mand Plane to Occ Plane (°)	16.37	3.60	4.8	27.4	17.19	3.90	7.4	27.7	17.46	4.05	6.2	27.8
B-N Perpendicular (mm)	-6.60	6.67	-21.8	11.2	-6.60	7.47	-27.7	9.3	-6.47	8.43	-31.8	9.6
Pog-N Perpendicular (mm)	-5.76	7.55	-23.4	17	-5.22	8.50	-30.6	12	-4.43	9.63	-33.2	14.5
Y axis of growth (SGn-SN) (°)	67.55	3.08	59.5	74.8	67.51	3.25	59.5	76.5	67.43	3.35	58.1	76.6
ANB (°)	2.58	2.26	-3.5	9.3	2.25	2.36	-5.7	7.5	1.65	2.45	-6.3	6.9
Palatal-Mand Angle (PP-MP) (°)	26.80	4.77	15.3	38	26.09	5.03	11.1	39.5	25.05	5.32	11.9	40.5
Wits Appraisal (mm)	-1.16	2.81	-9.5	7.4	-0.92	3.06	-11	6.9	-1.02	2.94	-9.3	5.8
Maxillary length (ANS-PNS) (mm)	51.48	4.59	40	70.1	53.02	4.54	42.9	62.9	55.33	5.47	44.3	76.6
Mandibular length (Co-Gn) (mm)	116.85	8.17	97.4	154.7	123.03	8.35	99.6	141.4	130.19	9.91	101.7	168
Ba-S-N (°)	130	4.67	119.2	141.1	129.93	4.68	117.2	141.2	130.04	4.72	119.1	142.9
U1 - SN (°)	104.41	6.25	83.2	119.1	104.67	6.73	82.3	121	105.61	6.9	86.8	125.2
U1 - NA (°)	24.23	6.45	0.1	42	24.20	6.97	0.6	46.9	25.28	7.37	1.7	53.5
U1 - NA (mm)	5.52	3.1	-3	16.1	5.98	3.36	-2.6	15.7	6.55	3.53	-2.7	19.4
U1 - Palatal Plane (°)	111.79	5.73	90.3	124.1	112.09	6.21	90.8	128.6	112.99	6.53	93.9	136.2
U1 Protrusion (U1-APo) (mm)	6.91	2.69	0.6	14.6	6.94	2.70	0.9	14.4	6.76	2.75	1.2	15.2
L1 - MP (°)	92.51	6.83	70.1	109.9	93.15	6.51	74.9	107.4	92.56	6.7	70.9	111.4
L1 - NB (°)	25.98	6.41	4.5	39.5	26.39	6.00	11.1	40	25.37	6.16	9.7	38.7
L1 - NB (mm)	4.87	2.43	-1.9	10.5	5.32	2.36	-0.1	10.5	5.34	2.59	0	11.2
L1 Protrusion (L1-APo) (mm)	2.61	2.47	-4.4	8.6	3.00	2.45	-4.2	8.8	3.13	2.62	-4.4	10.2
Interincisal Angle (U1-L1) (°)	127.21	10.34	105.9	167.1	127.15	9.82	104.7	157.6	127.71	10.38	101.2	160.5
Upper Face Height (N-ANS) (mm)	51.75	4.12	39.6	66.2	54.06	4.23	37.9	65.2	56.58	4.75	42.6	75
Lower Face Height (ANS-Me) (mm)	65.1	5.6	51.6	93.3	68.32	5.97	50.9	84.2	72.4	6.83	53.7	100.7
UFH (N-ANS/(N-ANS+ANS-Me)) (%)	44.31	1.97	38.7	49.6	44.20	2.07	38.6	48.7	43.9	2.22	38.8	49.2
LFH (ANS-Me/(N-ANS+ANS-Me)) (%)	55.69	1.97	50.4	61.3	55.80	2.07	51.3	61.4	56.1	2.22	50.8	61.2
Posterior Face Height (Ar-Go) (mm)	42.4	4.54	31.9	55.9	45.76	4.88	35.3	62.5	49.96	5.56	35.1	66.4
PFH:AFH (Co-Go : N-Me) (%)	48.57	4.12	35.2	57.4	49.51	4.26	37.3	64	50.9	4.44	38.2	63.8
Convexity (NA-APo) (°)	3.51	5.62	-12.7	19.6	2.34	5.59	-12.2	15.4	0.5	6.04	-16.1	12.2
Facial Angle (FH-NPo) (°)	86.93	3.99	76.6	98.2	87.35	4.29	75.2	96.3	87.84	4.64	75.1	97.2
Overjet (mm)	4.55	1.67	0.4	11.1	4.20	1.49	-0.3	8.4	3.87	1.34	1	9.2
Overbite (mm)	3.09	1.78	-1.8	11.3	3.05	1.71	-1.5	7.8	2.6	1.86	-2.7	7.8
Holdaway Ratio (L1-NB:Pg-NB) (%)	1.74	22.1	-254	32.6	-0.91	36.29	-419.1	63	3.68	29.18	-145.8	324
