# Supplementary material for: Prediction of the Post-Pubertal Mandibular Length and Y Axis of Growth by Using Various Machine Learning Techniques: A Retrospective Longitudinal Study
Source: Diagnostics (Basel). 2023 Apr 26;13(9):1553. doi: 10.3390/diagnostics13091553 (PMC10178146; doi:10.3390/diagnostics13091553)
Supplement: Supplementary file 1 [file diagnostics-13-01553-s001.zip › Supp_Table_4.xlsx]

## Sheet: Sheet1
Supplemantal Table 4. List of abbreviations.
ML	Machine learning
ANOVA	Analysis of variance
AI	Artificial Intelligence
CBCT	Cone beam computerized tomography
AAOF	American Association of Orthodontists Foundation
NHSR	Non-human subjects research
ICC	Intraclass correlation coefficient
DPI	Dots per inch
RMSE	Root mean square error
MAE	Mean absolute error
ME	Mean error
SNB	Sella nasion B point
SN-Occl plane	Sella nasion occlusal plane
SNPg	Sella nasion pogonion
SN-MP	Sella nasion mandibular plane
AP	Anteroposterior
